# Supplementary material for: Remodelling of the Mitochondrial Bioenergetic Pathways in Human Cultured Fibroblasts with Carbohydrates
Source: Biology (Basel). 2023 Jul 14;12(7):1002. doi: 10.3390/biology12071002 (PMC10376623; doi:10.3390/biology12071002)
Supplement: Supplementary file 1 [file biology-12-01002-s001.zip]

Archive with 5 entries (4 files):
- Biology Taanman/
- Biology Taanman/Figure S1.pdf
- Biology Taanman/Table S1.pdf
- Biology Taanman/Table S2.pdf
- Biology Taanman/Table S3.pdf
